# Supplementary material for: Risk Factors of Secondary Cardiovascular Events in a Multi-Ethnic Asian Population with Acute Myocardial Infarction: A Retrospective Cohort Study from Malaysia
Source: J Cardiovasc Dev Dis. 2023 Jun 9;10(6):250. doi: 10.3390/jcdd10060250 (PMC10299045; doi:10.3390/jcdd10060250)
Supplement: Supplementary file 1 [file jcdd-10-00250-s001.zip]

Archive with 1 entries (1 files):
- jcdd-2385035-SI.pdf
